# Supplementary material for: Evaluation of Intestinal Microbial Metabolites in Preterm Infants with Different Initial Feeding Methods by In Vitro Fermentation Modeling System
Source: Microorganisms. 2022 Jul 19;10(7):1453. doi: 10.3390/microorganisms10071453 (PMC9318846; doi:10.3390/microorganisms10071453)
Supplement: Supplementary file 1 [file microorganisms-10-01453-s001.zip]

Archive with 1 entries (1 files):
- microorganisms-1774260-supplementary-Table S1.xlsx
