# Supplementary material for: Evaluation of Intestinal Microbial Metabolites in Preterm Infants with Different Initial Feeding Methods by In Vitro Fermentation Modeling System
Source: Microorganisms. 2022 Jul 19;10(7):1453. doi: 10.3390/microorganisms10071453 (PMC9318846; doi:10.3390/microorganisms10071453)
Supplement: Supplementary file 1 [file microorganisms-10-01453-s001.zip › microorganisms-1774260-supplementary-Table S1.xlsx]

## Sheet: Data analysis of early preterm 
No.	Days	Feeding methods	milk amount	EEN	body weight	discharge weight	gender	GW	GW(days)	birth weight	mother age	GDM	PPROM	Apgar 1-minute	NRDS	BPD	是否PVL	NEC	NEC	discharge weeks	discharge days	discharge corrected GW	discharge correctet GW days	weeks	corrected GW	corrected GW days	FI history	FI now	antibiotics kinds	antibotics	probiotics kinds	probiotics	feeding methods now	fecal pH	LAT air pressure	FOS air pressure	GOS air pressure	FL2 air pressure	LAT degradation rate	FOS degradation rate	GOS degradation rate	FL2 degradation rate	slurry AA	slurry PA	slurry BA	slurry iba	slurry va	slurry iva	slurry total scfas
VL1915-01	9	4	63	0	1280	1940	2	29	6	1260	32	0	0	9	1	0	#NULL!	0	/	5	32	44	3	2	31	0	0	0	7	1	0	0	1	6.3	5.9	8.4	8	4	10.63	#NULL!	#NULL!	#NULL!	#NULL!	#NULL!	#NULL!	#NULL!	#NULL!	#NULL!	#NULL!
VL1915-02	15	4	126	0	1940	1940	2	29	6	1260	32	0	0	9	1	0	#NULL!	0	/	5	32	34	3	3	31	6	0	0	6+7	1	0	0	1	7.05	4.4	7.6	5.8	2.4	5.82	#NULL!	12.54	9.28	2.8654	0.1285	0.0119	0.0098	0.0045	0.0323	3.0524
VL1915-03	20	4	135	0	1780	1940	2	29	6	1260	32	0	0	9	1	0	#NULL!	0	/	5	32	34	3	3	32	4	0	0	6+9+12	1	2	1	1	5.25	4.2	1.5	1.4	2.5	7.85	11.29	9.06	13.66	0.6245	0.0524	0.0096	0.0185	0.0065	0.065	0.7765
VL1915-04	29	4	147	1	1930	1940	2	29	6	1260	32	0	0	9	1	0	#NULL!	#NULL!	/	5	32	34	3	5	33	6	1	1	0	0	2	1	1	6.32	4.8	5.1	4.2	4.8	12.41	25.41	20	18.04	6.3782	0.1709	0.0189	0.005	0.0049	0.2745	6.8524
016	54	1	37	0	1080	2735	1	25	2	820	32	0	1	4	1	1	0	0	/	12	82	37	0	4	28	2	0	0	3+6+7+10	1	2	1	1	#NULL!	1.2	0.5	1.5	#NULL!	2.79	12.62	28.51	#NULL!	2.053	0.023	0.059	0.026	0.014	0.327	2.502
47	19	1	175	1	1780	2560	1	28	5	1350	37	0	1	9	0	1	0	0	/	6	37	34	0	3	31	2	0	0	0	0	2	1	10	#NULL!	7.1	5.8	3	#NULL!	17.9	59.7	69.8	#NULL!	2.584	0.173	0.019	0.061	0.065	0.011	2.913
52	20	1	99	0	2190	2250	2	32	2	1920	35	1	0	9	1	0	0	0	/	4	25	35	6	3	35	0	1	1	6+7+12	1	2	1	9	#NULL!	0.3	1.7	0.1	#NULL!	6.4	79.8	37.1	#NULL!	3.174	0.025	0.028	0.057	0.07	0.008	3.362
53	34	1	181	1	2380	2560	1	28	5	1350	37	0	1	9	0	1	0	0	/	6	37	34	0	5	33	3	0	0	7	1	0	0	10	#NULL!	12	9.6	0.6	#NULL!	90.2	68	77	#NULL!	1.678	1.323	0.014	0.051	0.035	0.018	3.119
54	24	1	146	0	2295	2250	2	32	2	1920	35	1	0	9	1	0	0	0	/	4	25	35	6	4	35	4	1	0	12	0	2	1	1	#NULL!	#NULL!	#NULL!	#NULL!	#NULL!	13.6	55.7	19.1	#NULL!	3.527	0.026	0.04	0.015	0.151	0.008	3.767
68	23	1	35	0	1380	2540	1	27	5	1025	34	1	0	10	1	1	0	0	/	8	52	35	1	4	30	6	0	0	6+7+12	1	2	1		#NULL!	0.2	0.3	0.3	#NULL!	#NULL!	3.6	13.6	#NULL!	#NULL!	#NULL!	#NULL!	#NULL!	#NULL!	#NULL!	#NULL!
72	28	1	70	0	1600	2230	2	27	5	985	34	1	0	8	1	1	0	0	/	8	51	35	0	4	31	4	1	1	3+7+12	1	2	1	1	#NULL!	1.1	1.9	0.9	#NULL!	3.2	8	18.7	#NULL!	0.9408	0.0867	0.0038	0.0153	0.0003	1.5132	2.5601
73	28	1	65	0	1600	2540	1	27	5	1025	34	1	0	10	1	1	0	0	/	8	52	35	1	4	31	4	0	0	12	0	2	1	1	#NULL!	0.4	0.4	-0.1	#NULL!	1.9	17.4	0.4	#NULL!	0.1584	0.0506	0.003	0.0131	0.005	0.0398	0.2699
75	34	1	131	0	1830	2540	1	27	5	1025	34	1	0	10	1	1	0	0	/	8	52	35	1	5	32	3	0	0	3+7+12	1	2	1	1	#NULL!	3.8	5.1	1.7	#NULL!	6.1	5.8	1.2	#NULL!	3.0405	0.0775	0.1509	0.0132	0.0035	0.023	3.3086
76	34	1	68	0	1760	2230	2	27	5	985	34	1	0	8	1	1	0	0	/	8	51	35	0	5	32	3	1	1	3+7+12	1	2	1	1	#NULL!	2.1	2.1	1.8	#NULL!	1.6	4.4	2.9	#NULL!	0.4335	0.0433	0.0162	0.0112	0.0115	0.0187	0.5344
VL1909-01	5	1	32	0	760	2690	2	25	3	770	33	1	0	4	1	1	0	0	/	15	100	39	5	1	26	0	1	1	3+7	1		0	1	7.13	0.4	0.6	0.7	0.8	24.44	16.67	26.25	0.6	0.4931	0.0147	0.0014	0.0038	0.0066	0.0241	0.5437
VL1909-02	36	1	67	0	1190	2690	2	25	3	770	33	1	0	4	1	1	0	0	/	15	100	39	5	6	33	3	1	0	3	1		0	10	6.68	0.5	0.2	0.1	0.3	0.86	13.65	57.31	0.2	0.3612	0.0485	0.0014	0.0113	0.0092	0.0191	0.4507
VL1909-03	49	1	94	0	1440	2690	2	25	3	770	33	1	0	4	1	1	0	0	/	15	100	39	5	8	32	2	1	0	10	1		0	1+10	6.96	0.5	0.2	0.1	0.3	16.59	4.62	34.84	29.6	0.3122	0.0428	0.0136	0.0041	0.0064	0.0363	0.4154
VL1909-04	61	1	168	1	1780	2690	2	25	3	770	33	1	0	4	1	1	0	0	/	15	100	39	5	9	34	1	1	0	0	0		0	10	5.36	2.9	3.6	0.7	2	#NULL!	0.61	16.49	1.13	2.077	0.033	0.1263	0.007	0.0172	0.0655	2.326
VL1909-05	69	1	184	1	1950	2690	2	25	3	770	33	1	0	4	1	1	0	0	/	15	100	39	5	10	35	1	1	0	0	0		0	1+2+10	6.22	10.8	1.8	0.3	3.9	50.29	3.7	47.07	11.54	0.5974	0.0778	0.0052	0.0117	0.0116	0.0215	0.7252
VL1909-06	77	1	171	1	2105	2690	2	25	3	770	33	1	0	4	1	1	0	0	/	15	100	39	5	12	36	2	1	0	3	1		0	10	5.76	4.1	4.8	1.7	2.4	10.34	#NULL!	15.43	6.33	2.3925	0.5759	0.0148	0.0129	0.009	0.0363	3.0414
VL1909-07	82	1	174	1	2250	2690	2	25	3	770	33	1	0	4	1	1	0	0	/	15	100	39	5	12	37	0	1	0	0	0		0	10	6.66	16.1	12.1	10	5.9	13.51	0.61	32.34	10.8	2.2	0.39	0.65	0	0.01	0.05	3.3
VL1909-08	89	1	162	1	2370	2690	2	25	3	770	33	1	0	4	1	1	0	0	/	15	100	39	5	13	38	0	1	0	0	0		0	1	5.62	18.4	11.6	10.6	3.7	30.03	54.56	58.95	8.7	3.11	0.38	0.15	0.01	0.01	0.03	3.69
VL1910-01	15	1	93	0	1030	3075	1	25	3	860	33	1	0	9	1	1	0	0	0	11	75	36	1	3	27	2	0	0	3	1		1	1+10	6.49	0.8	0.8	1.5	0.9	0.86	30.13	6.65	13.35	1.6714	0.0558	0.0095	0.0027	0.0058	0.0227	1.7679
VL1910-02	23	1	65	0	1350	3075	1	25	3	860	33	1	0	9	1	1	0	0	0	11	75	36	1	4	28	4	0	0	6+7+12	1	2	1	1+10	6.67	0.9	1.3	1.1	0.6	#NULL!	#NULL!	2.79	0.23	#NULL!	#NULL!	#NULL!	#NULL!	#NULL!	#NULL!	#NULL!
VL1910-03	34	1	127	0	1570	3075	1	25	3	860	33	1	0	9	1	1	0	0	0	11	75	36	1	5	30	1	0	0	7+12+17	1	2	1	1+10	6.68	0.8	1.2	0.6	0.9	0.57	17.93	20.35	27.38	0.4331	0.024	0.0089	0.0066	0.0076	0.0255	0.5057
VL1910-04	40	1	162	1	1730	3075	1	25	3	860	33	1	0	9	1	1	0	0	0	11	75	36	1	6	31	0	0	0	7+12	1	2	1	10	6.24	4.6	4.5	4	2.6	27.3	#NULL!	33.38	9.95	0.837	0.091	0.0164	0.0028	0.0061	0.0205	0.9738
VL1910-05	61	1	148	1	2595	3075	1	25	3	860	33	1	0	9	1	1	0	0	0	11	75	36	1	9	34	0	0	0	0	0	2	1	1+10	5.38	5.5	6.3	5.6	4.3	98.28	62.48	49.63	29.68	#NULL!	#NULL!	#NULL!	#NULL!	#NULL!	#NULL!	#NULL!
VL1910-06	69	1	137	0	2890	3075	1	25	3	860	33	1	0	9	1	1	0	0	0	11	75	36	1	10	35	1	0	0	0	0	2	1	10	6.28	10.2	11.5	8.5	4.9	90.23	#NULL!	48.32	27.93	5.3571	0.2286	1.5606	0.0098	0.0069	0.0463	7.2093
VL1911-01	21	1	167	1	1195	2015	1	28	3	880	46	0	0	7	1	0	#NULL!	0	/	7	47	35	1	4	31	2	0	0	12	1	0	0	1+10	5.75	7.5	6.9	6.6	4.5	#NULL!	#NULL!	#NULL!	#NULL!	0.6704	0.0493	0.1124	0.0108	0.0097	0.0777	0.9303
VL1911-02	37	1	156	1	1690	2015	1	28	3	880	46	0	0	7	1	0	#NULL!	0	/	7	47	35	1	6	33	4	1	0	7+12	1	0	0	10	6.21	8.4	7.1	8.6	4.2	0.56	30.5	18.59	18.2	1.4201	0.1147	0.0939	0.0054	0.0108	0.0679	1.7128
VL1911-03	45	1	153	1	1955	2015	1	28	3	880	46	0	0	7	1	0	#NULL!	0	/	7	47	35	1	7	34	6	1	0	0	0	0	0	1+10	5.71	1.1	0.8	0.7	1.5	#NULL!	#NULL!	5.27	7.73	2.0922	0.4395	0.025	0.0102	0.0076	0.0764	2.6509
VL1913-01	16	1	89	0	1820	2265	1	30	6	1500	36	0	0	8	1	0	0	0	/	5	29	35	0	3	33	0	0	0	7	1	0	0	1	6.02	0.6	0.9	1	0	0	22.44	19.79	12.89	3.4436	0.0533	0.0243	0.0102	0.0058	0.0595	3.5967
VL1913-02	22	1	#NULL!	#NULL!	1930	2265	1	30	6	1500	36	0	0	8	1	0	0	0	/	5	29	35	0	4	33	6	0	0	9	1	0	0	1	6.89	14	13.2	12.3	3.9	20.45	45.91	50.45	18.3	6.5412	0.6607	0.0619	0.0087	0.0012	0.0482	7.3219
VL1921-01	2	1	21	0	1140	2160	2	29	2	1315	36	0	1	8	1	1	0	0	/	6	41	35	1	1	29	3	0	0	1+6+12	1	0	0	1	6.92	3.8	6.7	7.4	3.9	0.27	37.91	34.45	0.9	0.3208	0.0167	0.0016	0.0014	0.0063	0.0334	0.3802
VL1921-02	9	1	128	0	1250	2160	2	29	2	1315	36	0	1	8	1	1	0	0	/	6	41	35	1	2	30	2	0	0	6	1	0	0	1	6.82	0.5	0.4	0.2	-0.1	#NULL!	37.5	25.44	0.45	#NULL!	#NULL!	#NULL!	#NULL!	#NULL!	#NULL!	#NULL!
VL1921-03	15	1	108	0	1480	2160	2	29	2	1315	36	0	1	8	1	1	0	0	/	6	41	35	1	3	32	0	1	1	3+7+12	1	0	0	1	6.25	4.1	5.4	2.1	2.6	3.93	0.81	35.63	17.93	0.62	0.2	0.07	0.01	0	0.07	0.97
VL1921-04	23	1	128	0	1770	2160	2	29	2	1315	36	0	1	8	1	1	0	0	/	6	41	35	1	4	32	3	1	0	0	0	0	0	1	6.69	0.2	1	1	2.6	#NULL!	50.47	78.34	24.15	0.63	0.28	0.01	0	0.01	0.01	0.94
VL1921-05	30	1	175	1	1850	2160	2	29	2	1315	36	0	1	8	1	1	0	0	/	6	41	35	1	5	33	3	1	0	3+7	1	0	0	1	5.16	4.8	5.6	4.6	4	48.04	63.71	59.29	27.49	4.61	0.57	0.04	0	0	0.03	5.25
VL1921-06	36	1	167	1	1940	2160	2	29	2	1315	36	0	1	8	1	1	0	0	/	6	41	35	1	6	34	2	1	0	0	0	0	0	1	7.38	5	6.8	5.7	4.6	89.1	45.89	27.77	1.95	1.02	0.49	0.02	0.01	0	0.03	1.57
VL1922-01	3	1	#NULL!	0	1180	2015	1	29	2	1315	36	0	1	10	1	0	0	0	/	5	33	34	0	1	29	5	0	0	1	1	0	0	1	6.9	3.4	6.2	5.7	1.9	0	29.3	44.79	0	0.475	0.0265	0.1193	0.0014	0.0086	0.0855	0.7163
VL1922-02	9	1	111	0	1370	2015	1	29	2	1315	36	0	1	10	1	0	0	0	/	5	33	34	0	2	30	3	0	0	0	0	0	0	10	6.79	10.8	9.3	2.8	3.4	0	54.71	25.71	0.45	#NULL!	#NULL!	#NULL!	#NULL!	#NULL!	#NULL!	#NULL!
VL1922-03	15	1	82	0	1460	2015	1	29	2	1315	36	0	1	10	1	0	0	0	/	5	33	34	0	3	32	0	1	1	6+12	1	2	1	1	6.37	1.3	3.4	0.9	2.9	0.25	0.6	36.9	9.07	1.03	0.18	0.03	0.01	0.01	0.03	1.29
VL1922-04	22	1	148	1	1780	2015	1	29	2	1315	36	0	1	10	1	0	0	0	/	5	33	34	0	4	32	2	1	0	0	0	2	1	1	6.07	8.9	8.9	6.8	3.9	27.23	37.58	47.43	12.8	0.82	0.09	0.02	0.01	0.01	0.02	0.97
VL1922-05	30	1	168	1	1930	2015	1	29	2	1315	36	0	1	10	1	0	0	0	/	5	33	34	0	5	33	3	1	0	0	0	2	1	1	5.43	-0.2	6.5	0.5	0.8	41.51	18.54	70.36	9.16	4.06	0.24	0.05	0	0.02	0.02	4.39
VL1923-01	16	1	99	0	1040	2240	1	25	4	750	46	0	0	8	0	1	0	0	/	10	65	34	6	3	27	5	0	0	7	1	0	0	1	6.57	4.5	5	5.1	3.1	40.73	31.36	34.29	28.3	0.41	0.07	0.02	0	0.01	0.03	0.54
VL1923-02	19	1	157	1	950	2240	1	25	4	750	46	0	0	8	0	1	0	0	/	10	65	34	6	3	28	1	0	0	7+12	1	0	0	1	6.59	3.4	4.1	4.4	3.5	56.4	2.91	4.67	5.85	0.57	0.04	0	0	0.01	0.02	0.64
VL1923-03	26	1	169	1	1030	2240	1	25	4	750	46	0	0	8	0	1	0	0	/	10	65	34	6	4	29	1	0	0	0	0	0	0	10	5.62	8.7	8	5.1	3.6	34.47	33.58	55.69	46.4	0.9	0.05	0.01	0.01	0.01	0.04	1.02
VL1924-01	4	1	52	0	930	1900	2	29	3	1020	31	0	1	10	1	0	1	0	/	7	45	35	6	1	29	6	0	0	1	1	0	0	1	6.45	3.1	1.5	0.1	1.3	9.16	44.65	46.52	34.54	2.33	0.42	0	0.11	0.02	0.11	2.99
VL1924-02	10	1	153	1	1040	1900	2	29	3	1020	31	0	1	10	1	0	1	0	/	7	45	35	6	2	30	5	0	0	0	0	0	0	1	5.37	1.2	1	0.7	1.9	40.73	4.54	18.45	13.48	3.73	1.49	0.06	0.04	0.01	0.04	5.37
VL1924-03	17	1	170	1	1120	1900	2	29	3	1020	31	0	1	10	1	0	1	0	/	7	45	35	6	3	31	5	0	0	0	0	0	0	10	5.62	4	4	6.9	6.7	13.98	22.43	57.54	23.4	0.76	0.37	0.03	0	0.01	0.02	1.19
VL1925-03	15	1	188	1	1210	1980	2	29	3	1170	31	0	1	7	1	0	0	0	/	6	40	35	1	3	31	3	0	0	0	0	0	0	1	6.65	5	8.9	11.5	3.5	88.15	55.82	54.61	6.41	0.7	0.49	0.01	0.02	0	0.02	1.24
VL1925-04	22	1	159	1	1430	1980	2	29	3	1170	31	0	1	7	1	0	0	0	/	6	40	35	1	4	32	3	0	0	0	0	0	0	10	6.12	9.5	8.3	10.9	4.1	20.51	36.51	67.25	9.51	0.59	0.32	0.01	0.02	0	0.05	0.99
VL1925-05	31	1	171	1	1685	1980	2	29	3	1170	31	0	1	7	1	0	0	0	/	6	40	35	1	5	33	5	0	0	0	0	2	1	10	5.94	4.1	1.3	3.1	6.4	33.05	39.45	79.86	8.65	1.06	0.27	0	0.02	0.01	0.04	1.4
VL1925-06	38	1	185	1	1880	1980	2	29	3	1170	31	0	1	7	1	0	0	0	/	6	40	35	1	6	34	5	0	0	0	0	2	1	10	5.62	12.5	12	9.6	4.7	89.98	58.16	85.94	7.22	2.32	0.19	0.18	0	0.01	0.02	2.72
VL1926-01	9	1	99	0	1210	2100	2	29	2	1170	30	0	1	8	1	0	0	0	/	6	39	34	6	2	30	3	0	0	6	1	0	0	1	6.08	2.7	5.7	2.7	3	62.66	24.26	73.69	37.47	2.74	0.04	0.08	0	0.01	0.03	2.9
VL1926-02	14	1	157	1	1300	2100	2	29	2	1170	30	0	1	8	1	0	0	0	/	6	39	34	6	3	31	1	0	0	0	0	0	0	10	5.54	5.9	9.4	11.4	2.7	44.65	75.54	87.02	25.88	1.34	0.12	0.11	0	0.01	0.02	1.6
VL1926-03	23	1	169	1	1495	2100	2	29	2	1170	30	0	1	8	1	0	0	0	/	6	39	34	6	4	32	3	0	0	0	0	0	0	10	5.61	4.6	6.6	6.3	3.9	88.03	70.09	60.6	42.65	2.84	0.44	0.01	0	0.01	0.02	3.32
VL1926-04	29	1	157	1	1680	2100	2	29	2	1170	30	0	1	8	1	0	0	0	/	6	39	34	6	5	33	2	0	0	0	0	0	0	10	5.28	3.4	0.9	3	6.5	82.34	44.59	79.51	12.1	6.59	0.87	0.21	0.04	0.01	0.02	7.74
VL1926-05	38	1	153	1	2045	2100	2	29	2	1170	30	0	1	8	1	0	0	0	/	6	39	34	6	6	34	4	0	0	0	0	0	0	10	5.02	2	3.1	2.1	1.8	67.73	21.34	40.6	10	9.67	0.89	0.17	0.06	0.01	0.03	10.83
VL1927-01	9	1	81	0	740	2035	1	29	1	700	27	0	0	9	1	1	0	0	/	10	67	38	5	2	30	2	0	0	7	1	0	0	1	6.12	1.8	2.8	1	2.1	31.05	53.76	27.32	33.72	1.14	0.03	0.01	0.01	0.01	0.03	1.23
VL1927-02	24	1	168	1	890	2035	1	29	1	700	27	0	0	9	1	1	0	0	/	10	67	38	5	4	32	3	0	0	6+12	1	1	1	10	5.54	5.5	7.7	6.1	2.8	45.72	20.92	65.85	20.56	2.84	1.16	0	0.02	0.01	0.02	4.05
VL1927-03	30	1	122	0	980	2035	1	29	1	700	27	0	0	9	1	1	0	0	/	10	67	38	4	5	33	2	0	0	7	1	1	1	10	6.08	3.6	5	2.6	2.9	0.08	0.17	14.92	0.06	0.6437	0.0818	0.0803	0.0231	0.0448	0.0403	0.914
VL1927-04	39	1	164	1	1170	2035	1	29	1	700	27	0	0	9	1	1	0	0	/	10	67	38	4	6	34	4	0	0	0	0	1	1	10	5.48	1.1	1.8	2.4	1.3	38.11	30.3	78.45	0.13	1.021	0.0895	0.1321	0.0231	0.0721	0.0342	1.372
VL1927-05	44	1	157	1	1300	2035	1	29	1	700	27	0	0	9	1	1	0	0	/	10	67	38	4	7	35	2	0	0	0	0	1	1	10	5.68	3.6	2.2	2.6	2.5	80.46	59	54.33	1.52	2.164	0.133	0.4021	0.0318	0.0837	0.1295	2.9441
VL1927-06	51	1	165	1	1530	2035	1	29	1	700	27	0	0	9	1	1	0	0	/	10	67	38	4	8	36	2	0	0	0	0	1	1	10	5.05	2.7	1.6	2.9	3.5	96.14	60	61.67	44.14	4.3647	0.3488	0.1666	0.0224	0.051	0.0366	4.9901
VL1927-07	58	1	161	1	1785	2035	1	29	1	700	27	0	0	9	1	1	0	0	/	10	67	38	4	9	37	2	0	0	6	1	1	1	10	6.4	0.1	0	0.1	0.1	0.03	27.42	0.01	19.66	0.749	0.2278	0.2143	0.0221	0.0487	0.0432	1.3051
VL1927-08	66	1	168	1	2000	2035	1	29	1	700	27	0	0	9	1	1	0	0	/	10	67	38	4	10	38	3	0	0	0	0	1	1	10	6.04	2.6	4.7	3.7	1.9	29.97	41.82	58.27	0.03	1.1879	0.1191	0.109	0.0243	0.0398	0.0435	1.5236
VL1932-01	12	1	82	0	1410	2000	1	30	3	1180	43	0	0	9	1	0	0	0	/	6	36	35	4	2	32	0	1	0	0	0	0	0	1	6.08	15.9	15.3	4.4	4	92.18	69.67	67.86	23.89	0.28	0.03	0	0	0.01	0.02	0.34
VL1932-02	15	1	43	0	1520	2000	1	30	3	1180	43	0	0	9	1	0	0	0	/	6	36	35	4	3	32	3	1	1	7+12	1	2	1	1	6.24	8	2.6	1	1.6	72.37	43.93	42.75	63.06	0.34	0.03	0	0	0.01	0.02	0.4
VL1932-03	22	1	166	1	1660	2000	1	30	3	1180	43	0	0	9	1	0	0	0	/	6	36	35	3	4	33	3	1	0	7+12	1	0	0	1	5.8	3.8	4.1	6.2	2.9	0.06	13.01	0.03	26.8	1.1376	0.3112	0.1778	0.0837	0.0461	0.0604	1.8168
VL1932-04	29	1	163	1	1840	2000	1	30	3	1180	43	0	0	9	1	0	0	0	/	6	36	35	3	5	34	3	1	1	0	0	0	0	10	6.25	3.3	3.6	1.7	2.7	51.39	8.97	29.37	0.33	0.6122	0.3563	0.4253	0.1048	0.0486	0.0785	1.6257
VL1933-01	35	1	124	0	1160	2330	1	25	5	900	31	0	1	9	1	1	0	0	/	11	77	36	4	5	30	4	1	1	6	1	0	0	10	5.16	5.6	4.9	0.7	5.1	58.2	29.78	25.28	0.03	4.2828	0.1152	0.5223	0.0284	0.0506	0.0726	5.0719
VL1933-02	41	1	150	1	1320	2330	1	25	5	900	31	0	1	9	1	1	0	0	/	11	77	36	4	8	31	3	1	0	0	0	2	1	10	6.04	4.4	4	1.8	1.7	18.27	36.21	7.43	0.05	1.1729	0.0526	0.1027	0.0272	0.0505	0.0445	1.4504
VL1933-03	47	1	162	1	1410	2330	1	25	5	900	31	0	1	9	1	1	0	0	/	11	77	36	4	7	32	2	1	1	0	0	0	0	10	6.33	5.3	4.4	3.2	1.3	32.09	53.72	39.28	6.94	0.4162	0.782	0.0977	0.0965	0.0404	0.1331	1.5659
VL1933-04	52	1	155	1	1550	2330	1	25	5	900	31	0	1	9	1	1	0	0	/	11	77	36	4	8	33	0	1	1	7+12	1	0	0	10	6.41	19.6	10.4	14.4	5	36.57	33.2	59.92	11.67	0.285	0.175	0.2031	0.025	0.054	0.0752	0.8173
VL1933-05	59	1	159	1	1740	2330	1	25	5	900	31	0	1	9	1	1	0	0	/	11	77	36	4	9	34	0	1	1	6+12	1	0	0	10	6.49	1.6	1.1	0.9	0.6	8.58	18.11	8.02	3.47	0.2559	0.0323	0.0554	0.0215	0.0329	0.0391	0.4371
VL1933-06	69	1	146	1	2055	2330	1	25	5	900	31	0	1	9	1	1	0	0	/	11	77	36	4	10	35	3	1	0	0	0	0	0	10	5.1	7.6	10.6	9	5	24.86	63.72	55.56	0.03	0.4143	0.0832	0.1239	0.0269	0.0596	0.0421	0.75
VL1933-07	74	1	146	1	2215	2330	1	25	5	900	31	0	1	9	1	1	0	0	/	11	77	36	4	11	36	1	1	0	0	0	0	0	10	6.72	5.6	9.7	6.2	5.1	25.14	59.52	51.85	0.02	0.7515	0.5764	0.0674	0.0235	0.0645	0.0423	1.5256
VL1935-01	27	1	142	1	1300	2620	2	28	2	910	37	0	0	9	1	1	0	0	/	10	69	38	0	4	32	0	0	0	6+7	1	2	1	10	6.41	0.4	0.7	0.7	1.7	5.51	20.95	65.09	13.84	0.2605	0.2598	0.2662	0.0403	0.0525	0.1043	0.9836
VL1935-02	34	1	157	1	1450	2620	2	28	2	910	37	0	0	9	1	1	0	0	/	10	69	38	0	5	33	0	0	0	0	0	2	1	10	5.57	2.9	2.6	2.5	1.4	31.68	32.92	32.26	8.76	0.2338	0.1904	0.0901	0.0423	0.0639	0.0505	0.671
VL1935-03	47	1	157	1	1835	2620	2	28	2	910	37	0	0	9	1	1	0	0	/	10	69	38	0	7	34	6	0	0	12	1	2	1	10	6.46	14.7	13	12	5	54.55	66.29	65.03	4.09	1.9264	0.9322	0.4315	0.0956	0.04	0.1285	3.5542
VL1935-04	64	1	138	1	2455	2620	2	28	2	910	37	0	0	9	1	1	0	0	/	10	69	38	0	10	37	2	0	0	0	0	2	1	10	5.38	4.4	6.7	5	4.2	18.56	46.72	26.35	0.05	0.9319	0.4418	0.14	0.0038	0.0121	0.0249	1.5545
VL1936-01	10	1	115	0	1670	2190	1	30	6	1625	28	0	0	10	1	0	0	0	0	4	28	34	5	2	32	1	0	0	6+12	1	2	1	1	6.53	0.9	1.7	0.6	1	5.09	58.54	10.81	7.8	0.1479	0.2196	0.039	0.0042	0.0226	0.027	0.4603
VL1939-01	16	1	62	0	870	2165	1	27	2	750	33	0	0	8	1	1	1	0	/	11	74	37	5	3	29	3	0	0	3+12	1	0	0	1	6.24	3.5	6.2	3.8	4.1	17.15	15.28	10.77	2.92	0.3654	0.1121	0.0072	0.0107	0.0139	0.0346	0.5439
VL1940-01	4	1	23	0	1030	2620	1	27	3	1095	31	0	1	9	1	1	0	0	/	8	55	35	1	1	27	6	0	0	7	1	0	0	1	6.24	2.7	2.3	1.3	2.5	19.74	27.48	15.38	0.8	0.9511	0.2046	0.0173	0.128	0.0217	0.0215	1.3442
001	48	4	58	0	2610	2420	2	29	2	1265	33	1	0	10	1	0	0	0	/	8	53	36	6	7	36	2	1	0	6	1	0	0	0	#NULL!	7.6	3.7	5.2	#NULL!	16.56	36.76	52.12	#NULL!	4.839	0.236	0.328	0.159	0.277	0.315	6.154
003	52	4	86	0	2410	2420	2	29	2	1265	33	1	0	10	1	0	0	0	/	8	53	36	6	8	36	5	1	0	6	1	0	0	5	#NULL!	1.6	1.3	1.3	#NULL!	2.45	26.85	1.34	#NULL!	2.282	0.203	0.107	0.167	0.689	0.365	3.813
007	10	4	45	0	1515	2110	1	31	0	1360	32	1	0	7	1	1	0	0	/	5	32	35	4	2	32	2	0	0	6+7+12	1	2	1	1	#NULL!	1.6	3.2	1.9	#NULL!	10.43	42.34	35.63	#NULL!	2.696	0.032	0.021	0.028	0.014	0.006	2.797
008	15	4	84	0	1710	2110	1	31	0	1360	32	1	0	7	1	1	0	0	/	5	32	35	4	3	33	0	0	0	0	0	2	1	1	#NULL!	0.6	0.7	0.6	#NULL!	16.56	31.35	30.29	#NULL!	1.032	0.02	0.025	0.013	0.008	0.005	1.103
009	12	4	113	0	1535	1970	2	32	0	1255	41	1	0	10	0	0	0	0	/	5	32	36	4	2	33	5	0	0	6	1	0	0	1	#NULL!	2.6	2.6	0.5	#NULL!	15.33	16.99	0.46	#NULL!	3.402	0.068	0.017	0.026	0.012	0.01	3.535
011	19	4	114	0	1685	2110	1	31	0	1360	32	1	0	7	1	1	0	0	/	5	32	35	4	3	33	4	0	0	0	0	2	1	1+10	#NULL!	0.7	2.3	3	#NULL!	6.97	4.61	2.07	#NULL!	2.646	0.028	0.03	0.031	0.137	0.025	2.897
012	17	4	93	0	1610	1970	2	32	0	1255	41	1	0	10	0	0	0	0	/	5	32	36	4	3	34	2	1	1	3+7	0	0	0	1	#NULL!	0.3	0.4	0.3	#NULL!	22.3	22.33	37.24	#NULL!	3.839	0.02	0.033	0.022	0.013	0.038	3.965
014	27	4	97	0	1850	1970	2	32	0	1255	41	1	0	10	0	0	0	0	/	5	32	36	4	4	35	5	1	1	6+7+12	1	2	1	1	#NULL!	1.1	1.6	0.8	#NULL!	17.77	96.12	33.79	#NULL!	2.389	0.03	0.022	0.023	0.014	0.03	2.508
015	31	4	128	0	1970	1970	2	32	0	1255	41	1	0	10	0	0	0	0	/	5	32	36	4	5	36	3	1	0	0	0	2	1	5	#NULL!	0.6	-0.5	0	#NULL!	14.29	12.86	16.55	#NULL!	2.036	0.019	0.049	0.009	0.499	0.044	2.656
018	26	4	98	0	980	2370	1	25	2	750	42	1	0	4	1	1	0	0	/	12	77	36	2	4	28	6	0	0	3+6+7+12	1	2	1	1+2	#NULL!	2.4	3.6	8.6	#NULL!	6.1	48.28	21.27	#NULL!	1.215	0.018	0.037	0.023	0.149	0.075	1.517
037	21	4	85	0	1785	2460	1	30	5	1250	38	1	0	10	1	0	0	0	/	7	42	36	5	3	33	4	1	1	3	1	2	1	1	#NULL!	1.2	0.4	-1.2	#NULL!	33.7	28.1	14.9	#NULL!	#NULL!	#NULL!	#NULL!	#NULL!	#NULL!	#NULL!	#NULL!
041	31	4	56	0	2150	2460	1	30	5	1250	38	1	0	10	1	0	0	0	/	7	42	36	5	5	35	1	1	0	6+7	1	2	1	5	#NULL!	0	1	0	#NULL!	6	11.1	0.3	#NULL!	3.715	0.869	0.09	0.03	0.235	0.005	4.944
49	12	4	110	0	1740	2650	1	32	4	1510	32	1	0	10	1	1	0	0	/	4	25	36	1	2	34	1	1	1	7+12	1	0	0	0+1+2	#NULL!	10.9	10.7	8.8	#NULL!	80.4	83.3	64.6	#NULL!	1.197	0.042	0.006	0.031	0.025	0.015	1.316
51	4	4	35	0	1360	2285	1	30	4	1420	36	1	1	10	1	0	0	0	/	6	36	35	5	1	31	0	0	0	6+12	1	0	0	2	#NULL!	4.6	2.4	1.9	#NULL!	9	48.6	20.4	#NULL!	2.342	0.086	0.005	0.031	0.026	0.003	2.493
56	9	4	96	0	2090	2365	2	32	4	1995	27	1	0	10	0	0	0	0	/	3	18	35	1	2	33	5	0	0	0	0	2	1	10	#NULL!	4.3	6.2	11.3	#NULL!	11.7	79.5	3.2	#NULL!	2.726	0.137	0.005	0.02	0.047	0.006	2.941
59	26	4	0	0	1895	2285	1	30	4	1420	36	1	1	10	1	0	0	0	/	6	36	35	5	4	34	1	1	1	7+5+12	1	2	1	0	#NULL!	2.5	1.4	0.1	#NULL!	5.2	36	0.7	#NULL!	#NULL!	#NULL!	#NULL!	#NULL!	#NULL!	#NULL!	#NULL!
61	17	4	173	1	2310	2365	2	32	4	1995	27	1	0	10	0	0	0	0	/	3	18	35	1	3	34	6	0	0	5	1	2	1	10	#NULL!	1	0	0	#NULL!	#NULL!	#NULL!	#NULL!	#NULL!	2.389	0.018	0.005	0.026	0.033	0.004	2.475
70	32	4	71	0	1695	3035	2	28	4	990	36	1	1	9	1	1	0	0	/	11	72	38	6	5	33	0	1	0	3+12	1	2	1	1	#NULL!	4.4	0.4	6.8	#NULL!	1	6.8	25.7	#NULL!	#NULL!	#NULL!	#NULL!	#NULL!	#NULL!	#NULL!	#NULL!
71	32	4	25	0	1620	2500	2	28	4	975	36	1	1	9	1	1	0	0	/	10	65	37	6	5	33	0	1	1	6	1	2	1	1	#NULL!	1.4	0.2	0.1	#NULL!	3.2	3.6	5.4	#NULL!	0.3731	0.0999	0.0032	0.0177	0.0038	0.036	0.5337
77	6	4	0	0	1060	2590	2	28	3	1130	27	1	0	10	1	1	0	0	/	9	59	36	6	1	29	1	0	0	3+7	1	0	0	1	#NULL!	0.1	0.3	0	#NULL!	3.2	38.9	6.2	#NULL!	0.1669	0.0354	0.0062	0.0108	0.0096	0.0032	0.2321
78	16	4	163	1	1965	2200	1	33	0	1770	33	1	1	10	0	0	0	0	/	3	20	35	6	3	35	1	0	0	6	1	0	0	1+10	#NULL!	0.4	3.3	1.8	#NULL!	3.2	22	14.7	#NULL!	4.6935	0.1861	0.0043	0.014	0.3486	0.0355	5.282
80	46	4	118	0	2240	3035	2	28	4	990	36	1	1	9	1	1	0	0	/	11	72	38	6	7	35	0	1	0	6+12	1	2	1	4	#NULL!	4.6	4.2	0.5	#NULL!	9.5	18.9	35.9	#NULL!	0.1878	0.0443	0.03	0.0141	0.0047	0.0204	0.3013
82	44	4	103	0	2330	2590	2	28	3	1130	27	1	0	10	1	1	0	0	/	9	59	36	6	7	34	4	1	0	7+12	1	0	0	1	#NULL!	1.2	1.2	1.2	#NULL!	0.9	13.9	4.9	#NULL!	0.2358	0.0409	0.0045	0.0103	0.0029	0.0149	0.3093
83	11	4	167	1	1670	2060	1	33	4	1580	32	1	0	8	0	0	0	0	/	4	21	36	4	2	35	0	0	0	0	0	0	0	1+10	#NULL!	0.2	0	0.3	#NULL!	5.2	0.4	12.2	#NULL!	0.48	0.0295	0.0028	0.0115	0.0944	0.0132	0.6314
86	57	4	151	1	2550	2590	2	28	3	1130	27	1	0	10	1	1	0	0	/	9	59	36	6	9	36	3	1	0	0	0	0	0	4	#NULL!	2.3	2.5	1.2	#NULL!	8.3	15.3	34.1	#NULL!	0.7342	0.1807	0.0379	0.0119	0.0136	0.014	0.9923
VL1902-01	8	4	24	0	1020	2120	2	27	4	1010	34	1	1	9	1	1	0	0	/	7	48	34	3	2	28	4	0	0	0	0		1	1	6.72	0.4	0.5	0.6	-0.7	1.4	#NULL!	13.1	#NULL!	#NULL!	#NULL!	#NULL!	#NULL!	#NULL!	#NULL!	#NULL!
VL1902-02	13	4	65	0	1090	2120	2	27	4	1010	34	1	1	9	1	1	0	0	/	7	48	34	3	2	29	2	0	0	3+6	1		1	1	7.1	3.2	1.6	1.2	2.4	0	34.12	#NULL!	#NULL!	#NULL!	#NULL!	#NULL!	#NULL!	#NULL!	#NULL!	#NULL!
VL1902-03	22	4	78	0	1340	2120	2	27	4	1010	34	0	1	9	1	1	0	0	/	7	48	34	3	4	30	4	0	0	0	0		1	10	6.15	8.1	9.4	7.9	4.5	#NULL!	#NULL!	#NULL!	#NULL!	1.7727	0.1208	0.0564	0.0051	0.0133	0.1394	2.1077
VL1902-04	27	4	133	0	1500	2120	2	27	4	1010	34	0	1	9	1	1	0	0	/	7	48	34	3	4	31	2	0	0	10	1		1	10	6.87	7.4	10.7	9.8	3.4	3.1	51.85	5.18	0	0.3345	0.1626	0.1172	0.1474	0.0217	0.0263	0.8097
VL1902-05	36	4	182	1	1755	2120	2	27	4	1010	34	0	1	9	1	1	0	0	/	7	48	34	3	6	32	4	0	0	0	0		1	1	5.81	3.2	1.9	1.4	2.4	#NULL!	#NULL!	#NULL!	#NULL!	#NULL!	#NULL!	#NULL!	#NULL!	#NULL!	#NULL!	#NULL!
VL1903-01	4	4	15	0	810	2060	2	28	3	945	29	1	1	9	1	0	0	0	/	7	47	35	1	1	28	6	0	0	2+12	1	0	0	1	6.84	0.6	6.3	0.3	1.5	#NULL!	#NULL!	#NULL!	#NULL!	#NULL!	#NULL!	#NULL!	#NULL!	#NULL!	#NULL!	#NULL!
VL1903-02	15	4	82	0	1170	2060	2	28	3	945	29	0	1	9	1	0	0	0	/	7	47	35	1	3	30	3	0	0	6+7+12	1	2	1	1	6.92	3.8	1.5	0.7	2.2	2.07	0.44	0.86	0	0.2548	0.0232	0.004	0.0053	0.006	0.0227	0.316
VL1903-03	19	4	98	0	1310	2060	2	28	3	945	29	0	1	9	1	0	0	0	/	7	47	35	1	3	31	0	0	0	12	1	2	1	1	5.92	5.8	6.9	3.4	1.4	6.39	0.74	20.73	0.29	#NULL!	#NULL!	#NULL!	#NULL!	#NULL!	#NULL!	#NULL!
VL1903-04	25	4	109	0	1465	2060	2	28	3	945	29	0	1	9	1	0	0	0	/	7	47	35	1	4	31	6	0	0	6+7+5	1	2	1	1	6.81	1.7	4.2	1.6	2.6	1.79	#NULL!	11.23	0.87	#NULL!	#NULL!	#NULL!	#NULL!	#NULL!	#NULL!	#NULL!
VL1903-05	33	4	165	1	1525	2060	2	28	3	945	29	0	1	9	1	0	0	0	/	7	47	35	1	5	33	0	0	0	7+17	1	2	1	1	6.37	1	0.2	1.3	2.6	#NULL!	#NULL!	#NULL!	#NULL!	#NULL!	#NULL!	#NULL!	#NULL!	#NULL!	#NULL!	#NULL!
VL1904-01	5	4	26	0	940	2145	1	28	3	1035	29	1	1	10	1	0	0	0	/	7	48	35	2	1	29	0	0	0	6+7+12	1	2	1	1	6.94	0.9	0.9	0.9	1	1.02	62.09	75.22	0.89	0.3872	0.0286	0.0162	0.004	0.0096	0.0443	0.4899
VL1904-02	14	4	32	0	1260	2145	1	28	3	1035	29	0	1	10	1	0	0	0	/	7	48	35	2	3	30	2	0	0	5+12	1	2	1	1	6.1	4.3	3.5	1.7	2.3	#NULL!	#NULL!	#NULL!	#NULL!	#NULL!	#NULL!	#NULL!	#NULL!	#NULL!	#NULL!	#NULL!
VL1904-03	25	4	0	0	1600	2145	1	28	3	1035	29	0	1	10	1	0	0	0	/	7	48	35	2	4	31	6	1	1	7+12+9	1	2	1	1	6.8	11.3	8	4.7	2.9	23.53	27.97	#NULL!	0	10.1859	0.2116	0.0037	0.018	0.0391	0.0347	10.493
VL1904-04	42	4	171	1	2010	2145	1	28	3	1035	29	0	1	10	1	0	0	0	/	7	48	35	2	7	34	2	1	0	7+12	1	0	0	1+10	5.52	12.2	10.4	9.2	4.1	#NULL!	26.49	27.7	#NULL!	9.8728	0.5944	0.0612	0.017	0.0276	0.1069	10.6799
VL1905-02	10	4	177	1	1810	1880	2	33	0	1760	31	0	1	10	0	0	0	0	/	2	12	34	5	2	34	2	0	0	0	0	0	0	1	6.92	13.4	13.7	11.9	3.4	92.33	59.16	65.82	0.59	#NULL!	#NULL!	#NULL!	#NULL!	#NULL!	#NULL!	#NULL!
VL1906-01	10	4	83	0	1630	2460	1	30	1	1500	32	1	1	7	1	0	0	0	0	6	37	35	3	2	31	3	0	0	6+7	1	0	0	1.2	7.06	0.6	0.3	0.5	0.4	0.52	0.74	0.64	0.3	0.0899	0.0913	0.1413	0.006	0.0089	0.0261	0.3635
VL1906-02	16	4	110	0	1870	2460	1	30	1	1500	32	1	1	7	1	0	0	0	0	6	37	35	3	3	32	2	0	0	7	1	0	0	8	5.31	2.4	4.4	3.1	3.4	#NULL!	#NULL!	#NULL!	#NULL!	#NULL!	#NULL!	#NULL!	#NULL!	#NULL!	#NULL!	#NULL!
VL1906-03	23	4	90	0	2040	2460	1	30	1	1500	32	1	1	7	1	0	0	0	0	6	37	35	3	4	33	2	0	0	7	1	0	0	1	6.23	12	9.8	9.7	3.9	54.55	66.34	44.22	4.44	#NULL!	#NULL!	#NULL!	#NULL!	#NULL!	#NULL!	#NULL!
VL1906-04	29	4	184	1	2170	2460	1	30	1	1500	32	1	1	7	1	0	0	0	0	6	37	35	3	5	34	1	0	0	9	1	0	0	1	6.74	14.6	9.5	12	2.6	69.28	28.11	41.65	0.4	1.0489	0.0312	0.0059	0.002	0.0046	0.0177	1.1103
VL1906-05	36	4	166	1	2385	2460	1	30	1	1500	32	1	1	7	1	0	0	0	0	6	37	35	3	6	35	1	0	0	0	0	0	0	10	5.85	5.5	7.5	5.8	5.8	60.31	#NULL!	#NULL!	#NULL!	9.4905	0.3304	0.0334	0.0028	0.0214	0.1078	9.9863
VL1907-01	4	4	4	0	960	1820	2	30	5	955	32	0	0	10	1	0	0	0	/	6	38	36	1	1	31	2	1	1	0	0		0	1	7.08	3.8	2.8	2.1	3.1	41.48	46.39	#NULL!	0.2	#NULL!	#NULL!	#NULL!	#NULL!	#NULL!	#NULL!	#NULL!
VL1907-02	24	4	143	0	1510	1820	2	30	5	955	32	0	0	10	1	0	0	0	/	6	38	36	1	4	34	0	1	0	0	0		0	1+10	6.85	5.3	3.4	1.6	2.1	45.74	0.2	7.7	#NULL!	1.1154	0.1897	0.0056	0.0031	0.0098	0.0025	1.3261
VL1907-03	32	4	153	1	1650	1820	2	30	5	955	32	0	0	10	1	0	0	0	/	6	38	36	1	5	35	1	1	0	0	0		0	1+10	5.68	8.6	7.9	0.8	3.7	37.14	2.61	0	0.8	3.7897	2.6489	0.4168	0.1328	0.0069	0.0917	7.0868
VL1914-01	19	4	165	1	1710	1940	1	31	6	1300	34	0	0	8	0	0	0	0	/	4	27	35	5	3	34	3	0	0	7+12	1	0	0	1+10	7.68	2.7	2	2.6	0.9	8.12	#NULL!	26.74	14.69	#NULL!	#NULL!	#NULL!	#NULL!	#NULL!	#NULL!	#NULL!
VL1914-02	26	4	172	1	1910	1940	1	31	6	1300	34	0	0	8	0	0	0	0	/	4	27	35	5	4	35	3	0	0	0	0	0	0	1+10	6.78	15.7	10	15.3	3	23.53	32.54	40.03	1.8	#NULL!	#NULL!	#NULL!	#NULL!	#NULL!	#NULL!	#NULL!
VL1917-01	18	4	126	0	1000	2020	2	26	6	915	43	0	1	6	1	1	0	0	/	8	54	34	4	3	29	2	0	0	7+12	1	0	0	1	6.83	4.1	10.8	8.5	4	0.8	#NULL!	42	31.43	#NULL!	#NULL!	#NULL!	#NULL!	#NULL!	#NULL!	#NULL!
VL1917-02	29	4	174	1	1310	2020	2	26	6	915	43	0	1	6	1	1	0	0	/	8	54	34	4	5	30	6	0	0	0	0	0	0	2+10	5.78	12.9	10.8	9.2	3.2	11.23	51.69	34.24	29.54	2.0176	0.2525	0.1175	0.0062	0.0047	0.0825	2.481
VL1917-03	37	4	137	1	1530	2020	2	26	6	915	43	0	1	6	1	1	0	0	/	8	54	34	4	6	32	0	0	0	0	0	0	0	2	7.02	9.7	9	9.3	3.6	0.53	15.08	30.5	24.26	3.1906	0.2329	0.0542	0.0073	0.0068	0.057	3.5488
VL1917-04	44	4	154	1	1710	2020	2	26	6	915	43	0	1	6	1	1	0	0	/	8	54	34	4	7	33	0	0	0	0	0	0	0	2	6.27	9.5	10.5	8.4	5.2	14.99	0.6	32.66	16.2	0.34	0.12	0.02	0.01	0.01	0.03	0.53
VL1917-05	51	4	150	1	1920	2020	2	26	6	915	43	0	1	6	1	1	0	0	/	8	54	34	4	8	34	0	0	0	0	0	0	0	1	6.86	10.2	9.8	8.8	5.8	#NULL!	64.94	67.16	63.04	0.34	0.36	0.18	0.01	0.01	0.09	0.99
VL1919-01	27	4	89	0	2030	2150	2	30	6	1400	39	0	1	8	1	0	0	0	/	7	42	36	6	4	34	4	0	0	7	1	0	0	10	5.68	2.1	0.6	0.7	2.1	#NULL!	#NULL!	#NULL!	#NULL!	1.4486	0.0555	0.2314	0.0026	0.0111	0.0518	1.801
VL1919-02	31	4	55	0	2090	2150	2	30	6	1400	39	0	1	8	1	0	0	0	/	7	42	36	6	5	35	1	0	0	7	1	0	0	1	6.03	4.4	1.8	2.1	2.4	14.17	32.62	#NULL!	1.47	#NULL!	#NULL!	#NULL!	#NULL!	#NULL!	#NULL!	#NULL!
VL1919-03	39	4	98	0	2085	2150	2	30	6	1400	39	0	1	8	1	0	0	0	/	7	42	36	6	6	36	2	1	1	6	1	0	0	1	6.22	0.4	0.3	0.8	0.3	0.8	18.62	18.18	1.72	0.5815	0.0189	0.0203	0.0102	0.0094	0.1188	0.7591
VL1929-01	5	4	83	0	1820	2115	1	31	2	1860	38	0	1	9	1	0	0	0	/	4	22	34	2	1	31	6	0	0	0	0	0	0	1	6.46	5.4	6.9	7.4	3.2	8.91	28.72	20.24	0.01	0.2047	0.0502	0.0636	0.0262	0.0378	0.0782	0.4607
VL1929-02	12	4	178	1	1780	2115	1	31	2	1860	38	0	1	9	1	0	0	0	/	4	22	34	2	2	32	6	0	0	0	0	0	0	10	5.71	7.1	1.5	4.9	5.1	5.75	28.28	24.29	0.04	0.4206	0.142	0.2228	0.0229	0.0339	0.0522	0.8944
VL1929-03	19	4	167	1	2040	2115	1	31	2	1860	38	0	1	9	1	0	0	0	/	4	22	34	2	3	33	6	0	0	0	0	0	0	10	5.71	6.6	6.4	6	2.8	0.06	52.92	53.27	0.05	1.0091	1.8314	0.7654	0.0454	0.0485	0.1382	3.838
Vl1934-01	7	4	46	0	1930	2015	1	31	4	1780	31	1	0	10	1	0	0	0	/	3	17	33	6	1	32	3	1	0	7+12	1	0	0	1	6.91	0.7	0.7	0.6	0.5	2.7	12.89	0.05	4.22	0.3621	0.1617	0.0675	0.041	0.0733	0.0192	0.7248
Vl1934-02	14	4	131	0	2100	2015	1	31	4	1780	31	1	0	10	1	0	0	0	/	3	17	33	6	2	33	3	1	0	6+7+12	1	0	0	1	6.91	2.6	1.5	0.8	1.3	13.5	36.09	3.61	14.97	0.1812	0.1054	0.0568	0.0215	0.0618	0.0616	0.4883
VL1937-01	14	1	144	0	960	2105	1	25	4	915	36	0	0	9	1	1	0	1	2b	11	77	36	3	2	27	4	0	0	7+12	1	2	1	1	6.29	1.3	1.7	2.4	1.3	6.89	12.76	0.04	5.49	0.1904	0.1062	0.0046	0.0047	0.011	0.0365	0.3534
VL1937-02	24	1	0	0	1090	2105	1	25	4	915	36	0	0	9	1	1	0	1	2b	11	77	36	3	4	39	0	1	1	6+7+12	1	0	0	0	5.06	4.2	7.6	10.2	3.4	21.56	9.57	38.18	2.89	0.074	0.1256	0.0206	0.0062	0.018	0.0333	0.2777
VL1937-03	28	1	0	0	1190	2105	1	25	4	915	36	0	0	9	1	1	0	1	2b	11	77	36	3	4	29	4	1	1	6+7+12	1	0	0	0	7.18	10.5	9.3	11	3.3	29.34	36.21	31.42	4.91	0.0749	0.1174	0.0097	0.001	0.0161	0.0019	0.221
VL1937-04	43	1	20	1	1570	2105	1	25	4	915	36	0	0	9	1	1	0	1	2b	11	77	36	3	7	31	5	1	1	6+7+12	1	0	0	1+5	6.31	5.6	3.8	5.1	0.5	10.18	52.53	0.05	0.29	0.2563	0.1949	0.0197	0.0022	0.0142	0.0415	0.5288
VL1938-01	14	1	120	0	1135	2075	1	29	3	1020	41	0	0	9	1	1	0	1	1	10	64	38	3	2	31	2	1	0	6+7+12	1	0	0	1	6.42	1.1	1.9	1.3	1.1	0.05	28.46	13.85	9.02	0.6961	0.1765	0.0018	0.0055	0.0215	0.044	0.9454
VL1938-02	22	1	144	1	1250	2075	1	29	3	1020	41	0	0	9	1	1	0	1	1	10	64	38	3	4	32	3	1	0	0	0	0	0	1	6.32	2.3	1	3.3	2.4	0.03	6.02	0.03	4.77	0.8908	0.0534	0.2898	0.0432	0.0665	0.1507	1.4944
VL1938-03	28	1	149	1	1210	2075	1	29	3	1020	41	0	0	9	1	1	0	1	1	10	64	38	3	4	33	2	1	0	0	0	0	0	10	7.12	5.3	9.4	7.8	3.9	0.06	44.07	0.05	3.71	0.3467	0.048	0.0267	0.0111	0.0012	0.0541	0.4878
VL1938-04	35	1	159	1	1360	2075	1	29	3	1020	41	0	0	9	1	1	0	1	1	10	64	38	3	5	34	2	1	0	0	0	0	0	10	6.5	10.1	16.1	9.5	4.8	0.05	59.84	0.07	16.98	0.5277	0.1781	0.0665	0.0068	0.0033	0.0493	0.8317
VL1938-05	42	1	178	1	1550	2075	1	29	3	1020	41	0	0	9	1	1	0	1	1	10	64	38	3	6	35	1	1	1	0	0	0	0	10	6.28	3	2.9	3.2	2.1	15.86	24.07	16.92	6.63	0.1438	0.0648	0.0104	0.0065	0.0005	0.0188	0.2448
VL1912-01	18	4	#NULL!	0	1405	2270	1	29	4	1070	34	0	0	9	1	0	0	1		8	53	37	1	3	31	4	0	0	7+12	1	0	0	1	6.05	6.2	5.6	4.5	2.3	0	48.8	10.69	9.98	#NULL!	#NULL!	#NULL!	#NULL!	#NULL!	#NULL!	#NULL!
VL1912-02	50	4	#NULL!	#NULL!	2225	2270	1	29	4	1070	34	0	0	9	1	0	0	1		8	53	37	1	8	36	4	1	0	7+12	1	2	1	1	5.57	5	3.5	2.7	4.6	73.39	58.54	41.24	13.47	3.1549	0.3554	0.2579	0.0453	0.042	0.2142	4.0697
VL1912-03	54	4	#NULL!	#NULL!	2270	2270	1	29	4	1070	34	0	0	9	1	0	0	1		8	53	37	1	8	37	2	1	0	0	0	2	1	1	5.57	4.3	3.8	2.8	4.2	71.43	#NULL!	54.53	23.94	6.4845	0.3319	0.0834	0.0256	0.0131	0.0469	6.9854
[truncated: 32 more columns]
